# Supplementary material for: Microbial community modulates growth of symbiotic fungus required for stingless bee metamorphosis
Source: PLoS One. 2019 Jul 25;14(7):e0219696. doi: 10.1371/journal.pone.0219696 (PMC6657851; doi:10.1371/journal.pone.0219696)
Supplement: S1 Data — (ZIP) [file pone.0219696.s010.zip]

Archive with 162 entries (138 files):
- NMR spectra/
- NMR spectra/.DS_Store
- __MACOSX/
- __MACOSX/NMR spectra/
- __MACOSX/NMR spectra/._.DS_Store
- NMR spectra/Monascin_CDCl3_500MHz/
- NMR spectra/Monascin_CDCl3_500MHz/.DS_Store
- __MACOSX/NMR spectra/Monascin_CDCl3_500MHz/
- __MACOSX/NMR spectra/Monascin_CDCl3_500MHz/._.DS_Store
- NMR spectra/Monascin_CDCl3_500MHz/1/
- NMR spectra/Monascin_CDCl3_500MHz/1/acqu
- NMR spectra/Monascin_CDCl3_500MHz/1/acqus
- NMR spectra/Monascin_CDCl3_500MHz/1/audita.txt
- NMR spectra/Monascin_CDCl3_500MHz/1/fid
- NMR spectra/Monascin_CDCl3_500MHz/1/format.temp
- NMR spectra/Monascin_CDCl3_500MHz/1/pdata/
- NMR spectra/Monascin_CDCl3_500MHz/1/pdata/1/
- NMR spectra/Monascin_CDCl3_500MHz/1/pdata/1/1i
- NMR spectra/Monascin_CDCl3_500MHz/1/pdata/1/1r
- NMR spectra/Monascin_CDCl3_500MHz/1/pdata/1/auditp.txt
- NMR spectra/Monascin_CDCl3_500MHz/1/pdata/1/outd
- NMR spectra/Monascin_CDCl3_500MHz/1/pdata/1/proc
- NMR spectra/Monascin_CDCl3_500MHz/1/pdata/1/procs
- NMR spectra/Monascin_CDCl3_500MHz/1/pdata/1/title
- NMR spectra/Monascin_CDCl3_500MHz/1/pulseprogram
- NMR spectra/Monascin_CDCl3_500MHz/1/scon
- NMR spectra/Monascin_CDCl3_500MHz/1/uxnmr.par
- NMR spectra/Monascin_CDCl3_500MHz/400/
- NMR spectra/Monascin_CDCl3_500MHz/400/acqu
- NMR spectra/Monascin_CDCl3_500MHz/400/acqu2
- NMR spectra/Monascin_CDCl3_500MHz/400/acqu2s
- NMR spectra/Monascin_CDCl3_500MHz/400/acqus
- NMR spectra/Monascin_CDCl3_500MHz/400/audita.txt
- NMR spectra/Monascin_CDCl3_500MHz/400/cag_par
- NMR spectra/Monascin_CDCl3_500MHz/400/cag_pars
- NMR spectra/Monascin_CDCl3_500MHz/400/cpdprg2
- NMR spectra/Monascin_CDCl3_500MHz/400/expt
- NMR spectra/Monascin_CDCl3_500MHz/400/format.temp
- NMR spectra/Monascin_CDCl3_500MHz/400/pdata/
- NMR spectra/Monascin_CDCl3_500MHz/400/pdata/1/
- NMR spectra/Monascin_CDCl3_500MHz/400/pdata/1/2ii
- NMR spectra/Monascin_CDCl3_500MHz/400/pdata/1/2ir
- NMR spectra/Monascin_CDCl3_500MHz/400/pdata/1/2ri
- NMR spectra/Monascin_CDCl3_500MHz/400/pdata/1/2rr
- NMR spectra/Monascin_CDCl3_500MHz/400/pdata/1/auditp.txt
- NMR spectra/Monascin_CDCl3_500MHz/400/pdata/1/clevels
- NMR spectra/Monascin_CDCl3_500MHz/400/pdata/1/curdat2
- NMR spectra/Monascin_CDCl3_500MHz/400/pdata/1/outd
- NMR spectra/Monascin_CDCl3_500MHz/400/pdata/1/proc
- NMR spectra/Monascin_CDCl3_500MHz/400/pdata/1/proc2
- NMR spectra/Monascin_CDCl3_500MHz/400/pdata/1/proc2s
- NMR spectra/Monascin_CDCl3_500MHz/400/pdata/1/procs
- NMR spectra/Monascin_CDCl3_500MHz/400/pdata/1/title
- NMR spectra/Monascin_CDCl3_500MHz/400/prosol_History
- NMR spectra/Monascin_CDCl3_500MHz/400/pulseprogram
- NMR spectra/Monascin_CDCl3_500MHz/400/scon
- NMR spectra/Monascin_CDCl3_500MHz/400/ser
- NMR spectra/Monascin_CDCl3_500MHz/400/uxnmr.par
- NMR spectra/Monascin_CDCl3_500MHz/500/
- NMR spectra/Monascin_CDCl3_500MHz/500/acqu
- NMR spectra/Monascin_CDCl3_500MHz/500/acqu2
- NMR spectra/Monascin_CDCl3_500MHz/500/acqu2s
- NMR spectra/Monascin_CDCl3_500MHz/500/acqus
- NMR spectra/Monascin_CDCl3_500MHz/500/audita.txt
- NMR spectra/Monascin_CDCl3_500MHz/500/cag_par
- NMR spectra/Monascin_CDCl3_500MHz/500/cag_pars
- NMR spectra/Monascin_CDCl3_500MHz/500/expt
- NMR spectra/Monascin_CDCl3_500MHz/500/format.temp
- NMR spectra/Monascin_CDCl3_500MHz/500/pdata/
- NMR spectra/Monascin_CDCl3_500MHz/500/pdata/1/
- NMR spectra/Monascin_CDCl3_500MHz/500/pdata/1/2rr
- NMR spectra/Monascin_CDCl3_500MHz/500/pdata/1/auditp.txt
- NMR spectra/Monascin_CDCl3_500MHz/500/pdata/1/clevels
- NMR spectra/Monascin_CDCl3_500MHz/500/pdata/1/curdat2
- NMR spectra/Monascin_CDCl3_500MHz/500/pdata/1/outd
- NMR spectra/Monascin_CDCl3_500MHz/500/pdata/1/proc
- NMR spectra/Monascin_CDCl3_500MHz/500/pdata/1/proc2
- NMR spectra/Monascin_CDCl3_500MHz/500/pdata/1/proc2s
- NMR spectra/Monascin_CDCl3_500MHz/500/pdata/1/procs
- NMR spectra/Monascin_CDCl3_500MHz/500/pdata/1/title
- NMR spectra/Monascin_CDCl3_500MHz/500/prosol_History
- NMR spectra/Monascin_CDCl3_500MHz/500/pulseprogram
- NMR spectra/Monascin_CDCl3_500MHz/500/scon
- NMR spectra/Monascin_CDCl3_500MHz/500/ser
- NMR spectra/Monascin_CDCl3_500MHz/500/uxnmr.par
- NMR spectra/Monascinol_CDCl3_500MHz/
- NMR spectra/Monascinol_CDCl3_500MHz/1/
- NMR spectra/Monascinol_CDCl3_500MHz/1/acqu
- NMR spectra/Monascinol_CDCl3_500MHz/1/acqus
- NMR spectra/Monascinol_CDCl3_500MHz/1/audita.txt
- NMR spectra/Monascinol_CDCl3_500MHz/1/fid
- NMR spectra/Monascinol_CDCl3_500MHz/1/format.temp
- NMR spectra/Monascinol_CDCl3_500MHz/1/pdata/
- NMR spectra/Monascinol_CDCl3_500MHz/1/pdata/1/
- NMR spectra/Monascinol_CDCl3_500MHz/1/pdata/1/1i
- NMR spectra/Monascinol_CDCl3_500MHz/1/pdata/1/1r
- NMR spectra/Monascinol_CDCl3_500MHz/1/pdata/1/auditp.txt
- NMR spectra/Monascinol_CDCl3_500MHz/1/pdata/1/outd
- NMR spectra/Monascinol_CDCl3_500MHz/1/pdata/1/proc
- NMR spectra/Monascinol_CDCl3_500MHz/1/pdata/1/procs
- NMR spectra/Monascinol_CDCl3_500MHz/1/pdata/1/title
- NMR spectra/Monascinol_CDCl3_500MHz/1/pulseprogram
- NMR spectra/Monascinol_CDCl3_500MHz/1/scon
- NMR spectra/Monascinol_CDCl3_500MHz/1/uxnmr.par
- NMR spectra/Monascinol_CDCl3_500MHz/400/
- NMR spectra/Monascinol_CDCl3_500MHz/400/acqu
- NMR spectra/Monascinol_CDCl3_500MHz/400/acqu2
- NMR spectra/Monascinol_CDCl3_500MHz/400/acqu2s
- NMR spectra/Monascinol_CDCl3_500MHz/400/acqus
- NMR spectra/Monascinol_CDCl3_500MHz/400/audita.txt
- NMR spectra/Monascinol_CDCl3_500MHz/400/cag_par
- NMR spectra/Monascinol_CDCl3_500MHz/400/cag_pars
- NMR spectra/Monascinol_CDCl3_500MHz/400/cpdprg2
- NMR spectra/Monascinol_CDCl3_500MHz/400/expt
- NMR spectra/Monascinol_CDCl3_500MHz/400/format.temp
- NMR spectra/Monascinol_CDCl3_500MHz/400/pdata/
- NMR spectra/Monascinol_CDCl3_500MHz/400/pdata/1/
- NMR spectra/Monascinol_CDCl3_500MHz/400/pdata/1/2ii
- NMR spectra/Monascinol_CDCl3_500MHz/400/pdata/1/2ir
- NMR spectra/Monascinol_CDCl3_500MHz/400/pdata/1/2ri
- NMR spectra/Monascinol_CDCl3_500MHz/400/pdata/1/2rr
- NMR spectra/Monascinol_CDCl3_500MHz/400/pdata/1/auditp.txt
- NMR spectra/Monascinol_CDCl3_500MHz/400/pdata/1/clevels
- NMR spectra/Monascinol_CDCl3_500MHz/400/pdata/1/curdat2
- NMR spectra/Monascinol_CDCl3_500MHz/400/pdata/1/outd
- NMR spectra/Monascinol_CDCl3_500MHz/400/pdata/1/proc
- NMR spectra/Monascinol_CDCl3_500MHz/400/pdata/1/proc2
- NMR spectra/Monascinol_CDCl3_500MHz/400/pdata/1/proc2s
- NMR spectra/Monascinol_CDCl3_500MHz/400/pdata/1/procs
- NMR spectra/Monascinol_CDCl3_500MHz/400/pdata/1/title
- NMR spectra/Monascinol_CDCl3_500MHz/400/prosol_History
- NMR spectra/Monascinol_CDCl3_500MHz/400/pulseprogram
- NMR spectra/Monascinol_CDCl3_500MHz/400/scon
- NMR spectra/Monascinol_CDCl3_500MHz/400/ser
- NMR spectra/Monascinol_CDCl3_500MHz/400/uxnmr.par
- NMR spectra/Monascinol_CDCl3_500MHz/500/
- NMR spectra/Monascinol_CDCl3_500MHz/500/acqu
- NMR spectra/Monascinol_CDCl3_500MHz/500/acqu2
- NMR spectra/Monascinol_CDCl3_500MHz/500/acqu2s
- NMR spectra/Monascinol_CDCl3_500MHz/500/acqus
- NMR spectra/Monascinol_CDCl3_500MHz/500/audita.txt
- NMR spectra/Monascinol_CDCl3_500MHz/500/cag_par
- NMR spectra/Monascinol_CDCl3_500MHz/500/cag_pars
- NMR spectra/Monascinol_CDCl3_500MHz/500/expt
- NMR spectra/Monascinol_CDCl3_500MHz/500/format.temp
- NMR spectra/Monascinol_CDCl3_500MHz/500/pdata/
- NMR spectra/Monascinol_CDCl3_500MHz/500/pdata/1/
- NMR spectra/Monascinol_CDCl3_500MHz/500/pdata/1/2rr
- NMR spectra/Monascinol_CDCl3_500MHz/500/pdata/1/auditp.txt
- NMR spectra/Monascinol_CDCl3_500MHz/500/pdata/1/clevels
- NMR spectra/Monascinol_CDCl3_500MHz/500/pdata/1/curdat2
- NMR spectra/Monascinol_CDCl3_500MHz/500/pdata/1/outd
- NMR spectra/Monascinol_CDCl3_500MHz/500/pdata/1/proc
- NMR spectra/Monascinol_CDCl3_500MHz/500/pdata/1/proc2
- NMR spectra/Monascinol_CDCl3_500MHz/500/pdata/1/proc2s
- NMR spectra/Monascinol_CDCl3_500MHz/500/pdata/1/procs
- NMR spectra/Monascinol_CDCl3_500MHz/500/pdata/1/title
- NMR spectra/Monascinol_CDCl3_500MHz/500/prosol_History
- NMR spectra/Monascinol_CDCl3_500MHz/500/pulseprogram
- NMR spectra/Monascinol_CDCl3_500MHz/500/scon
- NMR spectra/Monascinol_CDCl3_500MHz/500/ser
- NMR spectra/Monascinol_CDCl3_500MHz/500/uxnmr.par
