# Supplementary material for: Microbial community modulates growth of symbiotic fungus required for stingless bee metamorphosis
Source: PLoS One. 2019 Jul 25;14(7):e0219696. doi: 10.1371/journal.pone.0219696 (PMC6657851; doi:10.1371/journal.pone.0219696)
Supplement: S1 Data — (ZIP) [file pone.0219696.s010.zip › NMR spectra/Monascin_CDCl3_500MHz/1/pdata/1/auditp.txt]

##TITLE= Audit trail, TOPSPIN		Version 1.3

##JCAMPDX= 5.01

##ORIGIN= Bruker BioSpin GmbH

##OWNER= Administrador

$$ C:/Bruker/TOPSPIN/data/mtp/nmr/pico3_moncdcl3/1/pdata/1/auditp.txt

##AUDIT TRAIL=  $$ (NUMBER, WHEN, WHO, WHERE, VERSION, WHAT)

(   1,<2014-11-26 11:33:52.109 -0300>,<Administrador>,<USER>,<TOPSPIN 1.3>,

      <created by zg, POWCHK disabled, PULCHK disabled

       configuration hash MD5:

       09 A8 A1 2F CB 1A FC ED BD 8E DD 52 18 A5 E7 05

       data hash MD5: 64K

       E0 3E B6 FF 82 FD 3D 52 0A 0C 55 33 A4 45 C8 FA>)

(   2,<2014-11-26 11:33:52.468 -0300>,<Administrador>,<USER>,<TOPSPIN 1.3>,

      <Start of raw data processing

       efp LB = 0.3 FT_mod = 6 PKNL = 1 PHC0 = 131.4157 PHC1 = -3.685707 SI = 32K 

       data hash MD5: 32K

       07 13 E1 60 90 65 99 B1 79 97 AE 0C 10 5A 79 4B>)

(   3,<2014-11-26 11:33:53.125 -0300>,<Administrador>,<USER>,<TOPSPIN 1.3>,

      <apk 

       data hash MD5: 32K

       F1 A1 77 7C 6A 2D 35 C2 EF F1 8B 0E 33 0A 46 CB>)

##END=


$$ hash MD5

$$ A1 A7 95 52 5C 85 6D F0 7A 08 26 5A 30 39 54 7F
