# Supplementary material for: Microbial community modulates growth of symbiotic fungus required for stingless bee metamorphosis
Source: PLoS One. 2019 Jul 25;14(7):e0219696. doi: 10.1371/journal.pone.0219696 (PMC6657851; doi:10.1371/journal.pone.0219696)
Supplement: S1 Data — (ZIP) [file pone.0219696.s010.zip › NMR spectra/Monascin_CDCl3_500MHz/400/pdata/1/auditp.txt]

##TITLE= Audit trail, TOPSPIN		Version 1.3

##JCAMPDX= 5.01

##ORIGIN= Bruker BioSpin GmbH

##OWNER= Administrador

$$ C:/Bruker/TOPSPIN/data/mtp/nmr/pico3_moncdcl3/400/pdata/1/auditp.txt

##AUDIT TRAIL=  $$ (NUMBER, WHEN, WHO, WHERE, VERSION, WHAT)

(   1,<2014-11-26 12:24:24.468 -0300>,<Administrador>,<USER>,<TOPSPIN 1.3>,

      <created by zg, POWCHK disabled, PULCHK disabled

       configuration hash MD5:

       09 A8 A1 2F CB 1A FC ED BD 8E DD 52 18 A5 E7 05

       data hash MD5: 4K * 256

       8F 00 9A 6B 69 6D 17 1F CB 90 79 8B EB FC 15 7F>)

(   2,<2014-11-26 12:24:25.859 -0300>,<Administrador>,<USER>,<TOPSPIN 1.3>,

      <Start of raw data processing

       xfb F2: SI = 1K WDW = 4 SSB = 2 FT_mod = 6 PKNL = 1 PHC0 = -38.75 PHC1 = 0 F1: SI = 1K ME_mod = 2 NCOEF = 32 WDW = 4 SSB = 2 FT_mod = 6

       data hash MD5: 1K * 1K

       D4 F8 87 79 A4 80 59 2A 35 55 17 4B C7 70 75 6B>)

##END=


$$ hash MD5

$$ 61 C8 31 78 0F 09 ED 42 52 9D 81 61 32 0B F4 9F
