# Supplementary material for: Microbial community modulates growth of symbiotic fungus required for stingless bee metamorphosis
Source: PLoS One. 2019 Jul 25;14(7):e0219696. doi: 10.1371/journal.pone.0219696 (PMC6657851; doi:10.1371/journal.pone.0219696)
Supplement: S1 Data — (ZIP) [file pone.0219696.s010.zip › NMR spectra/Monascinol_CDCl3_500MHz/1/pdata/1/auditp.txt]

##TITLE= Audit trail, TOPSPIN		Version 1.3

##JCAMPDX= 5.01

##ORIGIN= Bruker BioSpin GmbH

##OWNER= Administrador

$$ C:/Bruker/TOPSPIN/data/mtp/nmr/pico2_moncdcl3/1/pdata/1/auditp.txt

##AUDIT TRAIL=  $$ (NUMBER, WHEN, WHO, WHERE, VERSION, WHAT)

(   1,<2014-11-26 15:07:25.125 -0300>,<Administrador>,<USER>,<TOPSPIN 1.3>,

      <created by zg, POWCHK disabled, PULCHK disabled

       configuration hash MD5:

       09 A8 A1 2F CB 1A FC ED BD 8E DD 52 18 A5 E7 05

       data hash MD5: 64K

       13 77 F0 FB D8 21 8F 37 CC 0C 60 5E 99 D4 94 98>)

(   2,<2014-11-26 15:07:26.953 -0300>,<Administrador>,<USER>,<TOPSPIN 1.3>,

      <Start of raw data processing

       efp LB = 0.3 FT_mod = 6 PKNL = 1 PHC0 = 113.6969 PHC1 = 13.96752 SI = 32K 

       data hash MD5: 32K

       95 16 6C 3B 64 5C C8 94 08 CE 29 94 3A B4 7D AE>)

(   3,<2014-11-26 15:07:27.546 -0300>,<Administrador>,<USER>,<TOPSPIN 1.3>,

      <apk 

       data hash MD5: 32K

       D1 97 C3 0F AE 91 E9 73 66 16 6B CF AE F9 57 78>)

(   4,<2014-11-26 15:16:27.671 -0300>,<Administrador>,<USER>,<TOPSPIN 1.3>,

      <pk fgphup PHC0 = 21.6521 PHC1 = -26.2 

       data hash MD5: 32K

       B7 3C 61 0A 42 02 E6 72 B1 AA AA 05 86 5C E8 D6>)

##END=


$$ hash MD5

$$ B1 D5 E4 7F 31 71 8D A6 FD 39 54 90 C4 10 A2 D5
