# Supplementary material for: Microbial community modulates growth of symbiotic fungus required for stingless bee metamorphosis
Source: PLoS One. 2019 Jul 25;14(7):e0219696. doi: 10.1371/journal.pone.0219696 (PMC6657851; doi:10.1371/journal.pone.0219696)
Supplement: S1 Data — (ZIP) [file pone.0219696.s010.zip › NMR spectra/Monascinol_CDCl3_500MHz/400/pdata/1/auditp.txt]

##TITLE= Audit trail, TOPSPIN		Version 1.3

##JCAMPDX= 5.01

##ORIGIN= Bruker BioSpin GmbH

##OWNER= Administrador

$$ C:/Bruker/TOPSPIN/data/mtp/nmr/pico2_moncdcl3/400/pdata/1/auditp.txt

##AUDIT TRAIL=  $$ (NUMBER, WHEN, WHO, WHERE, VERSION, WHAT)

(   1,<2014-11-26 15:58:26.843 -0300>,<Administrador>,<USER>,<TOPSPIN 1.3>,

      <created by zg, POWCHK disabled, PULCHK disabled

       configuration hash MD5:

       09 A8 A1 2F CB 1A FC ED BD 8E DD 52 18 A5 E7 05

       data hash MD5: 4K * 256

       15 25 49 74 0A A3 A0 35 AB D2 37 42 4B 6D 7F 05>)

(   2,<2014-11-26 15:58:29.609 -0300>,<Administrador>,<USER>,<TOPSPIN 1.3>,

      <Start of raw data processing

       xfb F2: SI = 1K WDW = 4 SSB = 2 FT_mod = 6 PKNL = 1 PHC0 = 0 PHC1 = 0 F1: SI = 1K ME_mod = 2 NCOEF = 32 WDW = 4 SSB = 2 FT_mod = 6

       data hash MD5: 1K * 1K

       CA E8 01 67 F7 CD 94 17 25 28 DA 39 EB 27 30 D6>)

(   3,<2014-11-26 16:27:35.125 -0300>,<Administrador>,<USER>,<TOPSPIN 1.3>,

      <Unknown data manipulation detected

       pk2 fgphup F2: PHC0 = 106.05 PHC1 = 0

       data hash MD5: 1K * 1K

       DB 07 C6 60 4D FF 36 1B C8 40 B3 0A DA 59 4A 9D>)

##END=


$$ hash MD5

$$ FD 79 CA 50 D9 93 C3 8A B2 23 34 7A E1 7C F2 AA
