# Supplementary material for: Microbial community modulates growth of symbiotic fungus required for stingless bee metamorphosis
Source: PLoS One. 2019 Jul 25;14(7):e0219696. doi: 10.1371/journal.pone.0219696 (PMC6657851; doi:10.1371/journal.pone.0219696)
Supplement: S1 Data — (ZIP) [file pone.0219696.s010.zip › NMR spectra/Monascinol_CDCl3_500MHz/400/pdata/1/clevels]

##TITLE= Parameter file, TOPSPIN		Version 1.3
##JCAMPDX= 5.0
##DATATYPE= Parameter Values
##ORIGIN= Bruker BioSpin GmbH
##OWNER= Administrador
$$ 2014-11-26 15:58:30.000 -0300  Administrador@USER
$$ C:/Bruker/TOPSPIN/data/mtp/nmr/pico2_moncdcl3/400/pdata/1/clevels
##$LEVELS= (0..255)
-275900630.740992 -153278128.18944 -85154515.6608 -47308064.256 -26282257.92 
-14601254.4 -8111808 -4506560 4506560 8111808 14601254.4 26282257.92 47308064.256 
85154515.6608 153278128.18944 275900630.740992 0 0 0 0 0 0 0 0 0 0 0 0 
0 0 0 0 0 0 0 0 0 0 0 0 0 0 0 0 0 0 0 0 0 0 0 0 0 0 0 0 0 0 0 0 0 0 0 
0 0 0 0 0 0 0 0 0 0 0 0 0 0 0 0 0 0 0 0 0 0 0 0 0 0 0 0 0 0 0 0 0 0 0 
0 0 0 0 0 0 0 0 0 0 0 0 0 0 0 0 0 0 0 0 0 0 0 0 0 0 0 0 0 0 0 0 0 0 0 
0 0 0 0 0 0 0 0 0 0 0 0 0 0 0 0 0 0 0 0 0 0 0 0 0 0 0 0 0 0 0 0 0 0 0 
0 0 0 0 0 0 0 0 0 0 0 0 0 0 0 0 0 0 0 0 0 0 0 0 0 0 0 0 0 0 0 0 0 0 0 
0 0 0 0 0 0 0 0 0 0 0 0 0 0 0 0 0 0 0 0 0 0 0 0 0 0 0 0 0 0 0 0 0 0 0 
0 0 0 0 0 0 0 0 0 0 0 0 0 0 0 0 0 0
##$LEVSIGN= 3
##$MAXLEV= 8
##$METHOD= 0
##$NEGBASE= -4506560
##$NEGINCR= 1.8
##$POSBASE= 4506560
##$POSINCR= 1.8
##END=
