# Supplementary material for: Microbial community modulates growth of symbiotic fungus required for stingless bee metamorphosis
Source: PLoS One. 2019 Jul 25;14(7):e0219696. doi: 10.1371/journal.pone.0219696 (PMC6657851; doi:10.1371/journal.pone.0219696)
Supplement: S1 Data — (ZIP) [file pone.0219696.s010.zip › NMR spectra/Monascinol_CDCl3_500MHz/400/pdata/1/proc2s]

##TITLE= Parameter file, TOPSPIN		Version 1.3
##JCAMPDX= 5.0
##DATATYPE= Parameter Values
##ORIGIN= UXNMR, Bruker Analytische Messtechnik GmbH
##OWNER= psm
$$ 2014-11-26 16:27:35.125 -0300  Administrador@USER
$$ C:/Bruker/TOPSPIN/data/mtp/nmr/pico2_moncdcl3/400/pdata/1/proc2s
##$ABSF1= 0
##$ABSF2= 0
##$ABSG= 0
##$ABSL= 0
##$ALPHA= 0
##$AQORDER= 0
##$ASSFAC= 0
##$ASSFACI= 0
##$ASSFACX= 0
##$ASSWID= 0
##$AUNMP= <        >
##$AXLEFT= 0
##$AXRIGHT= 0
##$AXTYPE= 0
##$AXUNIT= <>
##$AZFE= 0.1
##$AZFW= 0.5
##$BCFW= 0
##$BC_mod= 0
##$BYTORDP= 0
##$COROFFS= 0
##$CY= -3
##$DATMOD= 1
##$DC= 0
##$DFILT= <>
##$DTYPP= 0
##$F1P= 0
##$F2P= 0
##$FCOR= 0.5
##$FTSIZE= 1024
##$FT_mod= 6
##$GAMMA= 0
##$GB= 0
##$INTBC= 1
##$INTSCL= 1
##$ISEN= 128
##$LB= 0
##$LEV0= 0
##$LPBIN= 512
##$MAXI= 10000
##$MC2= 5
##$MEAN= 0
##$ME_mod= 2
##$MI= 1
##$NCOEF= 32
##$NC_proc= -1
##$NLEV= 6
##$NOISF1= 0
##$NOISF2= 0
##$NSP= 0
##$NTH_PF= 0
##$NTH_PI= 0
##$NZP= 0
##$OFFSET= 164.5337
##$PC= 4
##$PHC0= 0
##$PHC1= 0
##$PH_mod= 0
##$PKNL= no
##$PPARMOD= 1
##$PPDIAG= 0
##$PPIPTYP= 0
##$PPMPNUM= 100
##$PPRESOL= 1
##$PSCAL= 1
##$PSIGN= 0
##$REVERSE= no
##$SF= 125.757789
##$SI= 1024
##$SIGF1= 0
##$SIGF2= 0
##$SINO= 16
##$SIOLD= 1024
##$SREGLST= <1H.DMSO>
##$SSB= 2
##$STSI= 1024
##$STSR= 0
##$SW_p= 22624.4343891403
##$SYMM= 0
##$S_DEV= 595635
##$TDeff= 512
##$TDoff= 0
##$TI= <        >
##$TILT= no
##$TM1= 0
##$TM2= 0
##$TOPLEV= 0
##$USERP1= <user>
##$USERP2= <user>
##$USERP3= <user>
##$USERP4= <user>
##$USERP5= <user>
##$WDW= 4
##$XDIM= 128
##$YMAX_p= 266649000
##$YMIN_p= -10807525
##END=
