# Supplementary material for: Microbial community modulates growth of symbiotic fungus required for stingless bee metamorphosis
Source: PLoS One. 2019 Jul 25;14(7):e0219696. doi: 10.1371/journal.pone.0219696 (PMC6657851; doi:10.1371/journal.pone.0219696)
Supplement: S1 Data — (ZIP) [file pone.0219696.s010.zip › NMR spectra/Monascinol_CDCl3_500MHz/500/audita.txt]

##TITLE= Audit trail, TOPSPIN		Version 1.3

##JCAMPDX= 5.01

##ORIGIN= Bruker BioSpin GmbH

##OWNER= Administrador

$$ C:/Bruker/TOPSPIN/data/mtp/nmr/pico2_moncdcl3/500/audita.txt

##AUDIT TRAIL=  $$ (NUMBER, WHEN, WHO, WHERE, VERSION, WHAT)

(   1,<2014-11-26 16:46:35.234 -0300>,<Administrador>,<USER>,<TOPSPIN 1.3>,

      <created by zg, POWCHK disabled, PULCHK disabled

       configuration hash MD5:

       09 A8 A1 2F CB 1A FC ED BD 8E DD 52 18 A5 E7 05

       data hash MD5: 4K * 256

       68 3E CD 78 29 26 47 5E 5F B2 43 45 D4 D0 A8 27>)

##END=


$$ hash MD5

$$ 2E C4 6D 8E 5E 69 95 5E C9 A3 19 FC A9 A9 1B 16
